# Supplementary material for: Genome-Wide Identification of the Whirly Gene Family and Its Potential Function in Low Phosphate Stress in Soybean (Glycine max)
Source: Genes (Basel). 2024 Jun 25;15(7):833. doi: 10.3390/genes15070833 (PMC11275625; doi:10.3390/genes15070833)
Supplement: Supplementary file 1 [file genes-15-00833-s001.zip › Tables S1-S11.xlsx]

## Sheet: Table S1
Table S1 Primers used in this study for RT-qPCR
Primer	Sequence 5'-3'
GmWHY1-qPCR-F	GAAAAGTTTTGAAGGTGGAGCC
GmWHY1-qPCR-R	CCATGTTCACAGGCTTCTTTTGA
GmWHY2-qPCR-F	CATGAGACTGTTAAGTTGAAAAGCA
GmWHY2-qPCR-R	ATTCCCTCCATGTTCGCAGG
GmWHY3-qPCR-F	TGAATGAGCCTTTGAGCAGACA
GmWHY3-qPCR-R	ATTCCCTCCATGTTCGCAGG
GmWHY4-qPCR-F	GAGGGGCGCGATTTTACCTA
GmWHY4-qPCR-R	ACCGCGTCGATCAACTACAA
GmWHY5-qPCR-F	ACAAAAGCAGAGTTGGCAGT
GmWHY5-qPCR-R	GGAGTTTGCAAAGGTGTGCC
GmWHY6-qPCR-F	TAGCCTCTACACCACGACCA
GmWHY6-qPCR-R	AGTCAATGTAAGCGCAGCCT
GmWHY7-qPCR-F	CAAGCTATCTCGCATGCTCC
GmWHY7-qPCR-R	GAAATGCCAGCTGAATGGCT
Tubulin-F	GGAGTTCACAGAGGCAGAG
Tubulin-R	CACTTACGCATCACATAGCA

## Sheet: Table S2
Table S2 List of the identified GmWHY genes and their related information in soybean
Gene ID	Gene Name	Chromosome	Strand	Gene start (bp)	Gene end (bp)	CDS (bp)	Size (aa)	Exon number	MW (kDa)	pI	Subcellular localization
Glyma.01G043000	GmWHY1	1	+	4683288	4687883	792	264	7	29.74	9.56	Cell membrane
Glyma.02G019900	GmWHY2	2	-	1816416	1821235	789	263	7	29.79	9.71	Cell membrane
Glyma.02G020400	GmWHY3	2	-	1854655	1859613	381	127	3	14.61	5.54	Chloroplast, cytoplasm
Glyma.03G252100	GmWHY4	3	+	44768482	44772056	729	243	8	27	9.1	Cell wall
Glyma.08G297200	GmWHY5	8	+	41340472	41343853	810	270	7	29.95	9.28	Cell membrane
Glyma.18G124800	GmWHY6	18	-	16338249	16340740	690	230	6	25.23	9.54	Cell membrane, chloroplast, nucleus
Glyma.19G249500	GmWHY7	19	+	49547384	49551367	708	236	8	26.12	9.24	Cell wall, chloroplast, vacuole
MW: molecular weight of protein; PI: iolectric point.

## Sheet: Table S3
Table S3 List of coding sequences of GmWHY genes
Coding sequences of GmWHY1
>Glyma.01g043000.1 sequence-type=CDS polypeptide=Glyma.01g043000.1.p locus=Glyma.01g043000 ID=Glyma.01g043000.1.Wm82.a2.v1 annot-version=Wm82.a2.v1 ATGGCGCAGGTTCAGTCCATTACCTTGAAGCATCTCTCACTACCAACCCATACTTTCGTTCCTCCAAAGTTCAACATTCCTTTGAACCGCAATTTGTCTTTCACGCCTAAATTCACATTCTCAACATCACTCTCCGTCAGATGCTACCACCCTAACCTTGTCCAACCCAAGCCATTCCCACCACTGCCACAACGCCCTCCAGTTGCAGAATTGCCACAGCAAAGGGTGTACGTGGGTTACTCCGTTTACAC…
>Glyma.01g043000.2 sequence-type=CDS polypeptide=Glyma.01g043000.2.p locus=Glyma.01g043000 ID=Glyma.01g043000.2.Wm82.a2.v1 annot-version=Wm82.a2.v1 ATGGCGCAGGTTCAGTCCATTACCTTGAAGCATCTCTCACTACCAACCCATACTTTCGTTCCTCCAAAGTTCAACATTCCTTTGAACCGCAATTTGTCTTTCACGCCTAAATTCACATTCTCAACATCACTCTCCGTCAGATGCTACCACCCTAACCTTGTCCAACCCAAGCCATTCCCACCACTGCCACAACGCCCTCCAGTTGCAGAATTGCCACAGCAAAGGGTGTACGTGGGTTACTCCGTTTACAC…
Coding sequences of GmWHY2
>Glyma.02g019900.1 sequence-type=CDS polypeptide=Glyma.02g019900.1.p locus=Glyma.02g019900 ID=Glyma.02g019900.1.Wm82.a2.v1 annot-version=Wm82.a2.v1 ATGTCGCAGATTCAGTCCATTACCTTGAAGCACCTCTCACTACCAACCCACACTTTCGTTCCTTCAAAGTTCAAAATTCCTTTGAACCGCAATTTTTCTTTAACACCCAGATTCACATTCTCTTCATCACTCTCTGTCAAATGCTACCACCCCAACCTCGTTCAACCCAAGCCATTCCCTCCACTGCCACAACGCCCTCCATTTGCAGAATTGCCGCAGCAAAGGGTGTACGTGGGTTACTCCGTTTACAC…
Coding sequences of GmWHY3
>Glyma.02g020400.1 sequence-type=CDS polypeptide=Glyma.02g020400.1.p locus=Glyma.02g020400 ID=Glyma.02g020400.1.Wm82.a2.v1 annot-version=Wm82.a2.v1 ATGTTGTATTTTTTGAATGAGCCTTTGAGCAGACATTATCAAGTAGTCATAGTAGATTTTATGAATGATTTATTTTTTCATCCTATGACTAACGAAATTGAAGTTAGAAAAGTTTTGAAGGTGGAGCCACTTCTGGATGCTACTGGCCACTTATTTAGCTTAAGCGTTCTGAAAAAACCTGCGAACATGGAGGGAATTCAGGAAAGCATCTTTCTCCCTGTTACAAGGGCAGACCTAGAAGTTTTAAGGTC…
>Glyma.02g020400.2 sequence-type=CDS polypeptide=Glyma.02g020400.2.p locus=Glyma.02g020400 ID=Glyma.02g020400.2.Wm82.a2.v1 annot-version=Wm82.a2.v1 ATGTTGTATTTTTTGAATGAGCCTTTGAGCAGACATTATCAAGTAGTCATAGTAGATTTTATGAATGATTTATTTTTTCATCCTATGACTAACGAAATTGAAGTTAGAAAAGTTTTGAAGGTGGAGCCACTTCTGGATGCTACTGGCCACTTATTTAGCTTAAGCGTTCTGAAAAAACCTGCGAACATGGAGGGAATTCAGGAAAGCATCTTTCTCCCTGTTACAAGGGCAGACCTAGAAGTTTTAAGGTC…
>Glyma.02g020400.3 sequence-type=CDS polypeptide=Glyma.02g020400.3.p locus=Glyma.02g020400 ID=Glyma.02g020400.3.Wm82.a2.v1 annot-version=Wm82.a2.v1 ATGAGACTGTTAAGTCGAAAAGTTTTGAAGGTGGAGCCACTTCTGGATGCTACTGGCCACTTATTTAGCTTAAGCGTTCTGAAAAAACCTGCGAACATGGAGGGAATTCAGGAAAGCATCTTTCTCCCTGTTACAAGGGCAGACCTAGAAGTTTTAAGGTCACTTTTCAATTGTATCATGCCATACCTTCTAGGTTGGAATGCCTTTGGAAACTCCATAAAGCCAGAGGTATATAGTCAAGTGAATAGTAC…
>Glyma.02g020400.4 sequence-type=CDS polypeptide=Glyma.02g020400.4.p locus=Glyma.02g020400 ID=Glyma.02g020400.4.Wm82.a2.v1 annot-version=Wm82.a2.v1 ATGTTGTATTTTTTGAATGAGCCTTTGAGCAGACATTATCAAGTAGTCATAGTAGATTTTATGAATGATTTATTTTTTCATCCTATGACTAACGAAATTGAAGTTAGAAAAGTTTTGAAGGTGGAGCCACTTCTGGATGCTACTGGCCACTTATTTAGCTTAAGCGTTCTGAAAAAACCTGCGAACATGGAGGGAATTCAGGAAAGCATCTTTCTCCCTGTTACAAGGGCAGACCTAGAAGTTTTAAGGTC…
>Glyma.02g020400.5 sequence-type=CDS polypeptide=Glyma.02g020400.5.p locus=Glyma.02g020400 ID=Glyma.02g020400.5.Wm82.a2.v1 annot-version=Wm82.a2.v1 ATGTTGTATTTTTTGAATGAGCCTTTGAGCAGACATTATCAAGTAGTCATAGTAGATTTTATGAATGATTTATTTTTTCATCCTATGACTAACGAAATTGAAGTTAGAAAAGTTTTGAAGGTGGAGCCACTTCTGGATGCTACTGGCCACTTATTTAGCTTAAGCGTTCTGAAAAAACCTGCGAACATGGAGGGAATTCAGGAAAGCATCTTTCTCCCTGTTACAAGGGCAGACCTAGAAGTTTTAAGGTC…
Coding sequences of GmWHY4
>Glyma.03g252100.1 sequence-type=CDS polypeptide=Glyma.03g252100.1.p locus=Glyma.03g252100 ID=Glyma.03g252100.1.Wm82.a2.v1 annot-version=Wm82.a2.v1 ATGTTCACGCTATCTCGCGTGTTCCCTCTCACTTCCCCTTCCAGGCATAGGCTCTTGGAAGTGCTGTCCTCTAGGAAAGTTGAAGTCGGAGACCGTCTGCGCCAAGAGGGGCGCGATTTTACCTATTCAGCTGCCATTTCTACTGCTACAAATAACTATGCTGCCAAAGGACACGCTTCCGATCGAATATTTGCTCCTTATACTGTTTACAAGGGCAAAGCTGCATTCTCGTTGATTCCTTGTCTTCCAAC…
Coding sequences of GmWHY5
>Glyma.08g297200.1 sequence-type=CDS polypeptide=Glyma.08g297200.1.p locus=Glyma.08g297200 ID=Glyma.08g297200.1.Wm82.a2.v1 annot-version=Wm82.a2.v1 ATGTCGAATTTGCAGTTACAGCTTCACTCTCCTCCACCATCATCCCTCTTATCATCTTCATCATCACCATCATCACTATACTCTTCTTCTTCTCTTAAGCTATTCCCAAACCACCCTTTTTCCACAAAGTCCCTTCCTTTCAACAATCATAAACATTTCTCCCTAAGATGCCGCCACACTGACCTCTTCGACCAGAACACCATAGCCTCCACACCACGACCAACGAGACCCTCTGCTTCAGTTGGAGCTTT…
>Glyma.08g297200.2 sequence-type=CDS polypeptide=Glyma.08g297200.2.p locus=Glyma.08g297200 ID=Glyma.08g297200.2.Wm82.a2.v1 annot-version=Wm82.a2.v1 ATGTCGAATTTGCAGTTACAGCTTCACTCTCCTCCACCATCATCCCTCTTATCATCTTCATCATCACCATCATCACTATACTCTTCTTCTTCTCTTAAGCTATTCCCAAACCACCCTTTTTCCACAAAGTCCCTTCCTTTCAACAATCATAAACATTTCTCCCTAAGATGCCGCCACACTGACCTCTTCGACCAGAACACCATAGCCTCCACACCACGACCAACGAGACCCTCTGCTTCAGTTGGAGCTTT…
>Glyma.08g297200.3 sequence-type=CDS polypeptide=Glyma.08g297200.3.p locus=Glyma.08g297200 ID=Glyma.08g297200.3.Wm82.a2.v1 annot-version=Wm82.a2.v1 ATGTCGAATTTGCAGTTACAGCTTCACTCTCCTCCACCATCATCCCTCTTATCATCTTCATCATCACCATCATCACTATACTCTTCTTCTTCTCTTAAGCTATTCCCAAACCACCCTTTTTCCACAAAGTCCCTTCCTTTCAACAATCATAAACATTTCTCCCTAAGATGCCGCCACACTGACCTCTTCGACCAGAACACCATAGCCTCCACACCACGACCAACGAGACCCTCTGCTTCAGTTGGAGCTTT…
>Glyma.08g297200.4 sequence-type=CDS polypeptide=Glyma.08g297200.4.p locus=Glyma.08g297200 ID=Glyma.08g297200.4.Wm82.a2.v1 annot-version=Wm82.a2.v1 ATGTCGAATTTGCAGTTACAGCTTCACTCTCCTCCACCATCATCCCTCTTATCATCTTCATCATCACCATCATCACTATACTCTTCTTCTTCTCTTAAGCTATTCCCAAACCACCCTTTTTCCACAAAGTCCCTTCCTTTCAACAATCATAAACATTTCTCCCTAAGATGCCGCCACACTGACCTCTTCGACCAGAACACCATAGCCTCCACACCACGACCAACGAGACCCTCTGCTTCAGTTGGAGCTTT…
Coding sequences of GmWHY6
>Glyma.18g124800.1 sequence-type=CDS polypeptide=Glyma.18g124800.1.p locus=Glyma.18g124800 ID=Glyma.18g124800.1.Wm82.a2.v1 annot-version=Wm82.a2.v1 ATGTCGAATTTGCAGTTACAGATTCACTCTCCTCCACCATCACTCTTATCATATTCATCATCATCACTATCCTCTTCTTCTTCTCTTAAGCTATTCCCAAACCACCCTTTCTCCTCAAAGTCCCTTCCTTTCAACACTCCTAAACCCTTCTCCCTCAGATGCCGTCACTCTGACCTCTTCGATCAGAACACCTTAGCCTCTACACCACGACCAACGAGACCCTCTGCTTCAGTTGGAGCTTTGCCGCCTAG…
>Glyma.18g124800.2 sequence-type=CDS polypeptide=Glyma.18g124800.2.p locus=Glyma.18g124800 ID=Glyma.18g124800.2.Wm82.a2.v1 annot-version=Wm82.a2.v1 ATGTCGAATTTGCAGTTACAGATTCACTCTCCTCCACCATCACTCTTATCATATTCATCATCATCACTATCCTCTTCTTCTTCTCTTAAGCTATTCCCAAACCACCCTTTCTCCTCAAAGTCCCTTCCTTTCAACACTCCTAAACCCTTCTCCCTCAGATGCCGTCACTCTGACCTCTTCGATCAGAACACCTTAGCCTCTACACCACGACCAACGAGACCCTCTGCTTCAGTTGGAGCTTTGCCGCCTAG…
>Glyma.18g124800.3 sequence-type=CDS polypeptide=Glyma.18g124800.3.p locus=Glyma.18g124800 ID=Glyma.18g124800.3.Wm82.a2.v1 annot-version=Wm82.a2.v1 ATGTCGAATTTGCAGTTACAGATTCACTCTCCTCCACCATCACTCTTATCATATTCATCATCATCACTATCCTCTTCTTCTTCTCTTAAGCTATTCCCAAACCACCCTTTCTCCTCAAAGTCCCTTCCTTTCAACACTCCTAAACCCTTCTCCCTCAGATGCCGTCACTCTGACCTCTTCGATCAGAACACCTTAGCCTCTACACCACGACCAACGAGACCCTCTGCTTCAGTTGGAGCTTTGCCGCCTAG…
Coding sequences of GmWHY7
>Glyma.19g249500.1 sequence-type=CDS polypeptide=Glyma.19g249500.1.p locus=Glyma.19g249500 ID=Glyma.19g249500.1.Wm82.a2.v1 annot-version=Wm82.a2.v1 ATGTTCAAGCTATCTCGCATGCTCCCTCTCACTTCCACTTCCAGGCATAGGCTGTTGGAAGTGCTGTCCTCTAGGAAAGTTGAAGTCGGAGACCGTCTTAGCCATTCAGCTGGCATTTCTACTGCTACAAATAACTATGCTGCCAAAGGATATGCTTCCGATCGAATATTTGCTCCTTATACTGTTTACAAGGGCAAAGCTGCATTCTCGTTGATCCCTTGTCTTCCAACTTTCACTAAGTTGAATTCTGG…
>Glyma.19g249500.2 sequence-type=CDS polypeptide=Glyma.19g249500.2.p locus=Glyma.19g249500 ID=Glyma.19g249500.2.Wm82.a2.v1 annot-version=Wm82.a2.v1 ATGTTCAAGCTATCTCGCATGCTCCCTCTCACTTCCACTTCCAGGCTGTTGGAAGTGCTGTCCTCTAGGAAAGTTGAAGTCGGAGACCGTCTTAGCCATTCAGCTGGCATTTCTACTGCTACAAATAACTATGCTGCCAAAGGATATGCTTCCGATCGAATATTTGCTCCTTATACTGTTTACAAGGGCAAAGCTGCATTCTCGTTGATCCCTTGTCTTCCAACTTTCACTAAGTTGAATTCTGGGACTGT…

## Sheet: Table S4
Table S4 WHY genes in Arabidopsis thaliana, Oryza sativa and Legume Plants
Gene name	Gene ID	Species
AtWHY1	AT1G14410	Arabidopsis thaliana
AtWHY2	AT1G71260	Arabidopsis thaliana
AtWHY3	AT2G02740	Arabidopsis thaliana
OsWHY1	LOC_Os02g06370	Oryza sativa
OsWHY2	LOC_Os06g05350	Oryza sativa
MtWHY1	Medtr5g038560	Medicago truncatula
MtWHY2	Medtr7g116270	Medicago truncatula
MtWHY3	Medtr8g468570	Medicago truncatula
MsWHY1	MS.gene49569.t1	Medicago sativa
MsWHY2	MS.gene032805.t1	Medicago sativa
MsWHY3	MS.gene91941.t1	Medicago sativa
MsWHY4	MS.gene025976.t1	Medicago sativa
MsWHY5.1	MS.gene024508.t1	Medicago sativa
MsWHY5.2	MS.gene050578.t1	Medicago sativa
MsWHY5.3	MS.gene22868.t1	Medicago sativa
MsWHY6	MS.gene25421.t1	Medicago sativa
MsWHY7	MS.gene72950.t1	Medicago sativa
MsWHY8	MS.gene63226.t1	Medicago sativa
LjWHY1	Lj1g0015711	Lotus japonicus
LjWHY2	Lj2g0012688	Lotus japonicus
LjWHY3	Lj4g0017465	Lotus japonicus
PcWHY1	Phcoc.02G073800	Phaseolus coccineus
PcWHY2	Phcoc.03G063300	Phaseolus coccineus
PcWHY3	Phcoc.06G112500	Phaseolus coccineus
GsWHY1	GlysoPI483463.01G039500	Glycine soja
GsWHY2	GlysoPI483463.02G018300	Glycine soja
GsWHY3	GlysoPI483463.02G018800	Glycine soja
GsWHY4	GlysoPI483463.03G210100	Glycine soja
GsWHY5	GlysoPI483463.08G262300	Glycine soja
GsWHY6	GlysoPI483463.18G100200	Glycine soja
GsWHY7	GlysoPI483463.19G206800	Glycine soja

## Sheet: Table S5
Table S5 Tandemly and segmentally duplicated GmWHY gene pairs
Gene Name	Gene ID	Gene Name	Gene ID	Duplication Type
GmWHY1	Glyma.01G043000.1.Wm82.a2.v1	GmWHY5	Glyma.08G297200.1.Wm82.a2.v1	Segmental duplication
GmWHY1	Glyma.01G043000.1.Wm82.a2.v1	GmWHY6	Glyma.18G124800.1.Wm82.a2.v1	Segmental duplication
GmWHY2	Glyma.02G019900.1.Wm82.a2.v1	GmWHY6	Glyma.18G124800.1.Wm82.a2.v1	Segmental duplication
GmWHY4	Glyma.03G252100.1.Wm82.a2.v1	GmWHY7	Glyma.19G249500.1.Wm82.a2.v1	Segmental duplication
GmWHY5	Glyma.08G297200.1.Wm82.a2.v1	GmWHY6	Glyma.18G124800.1.Wm82.a2.v1	Segmental duplication

## Sheet: Table S6
Table S6 One-to-one orthologous relationships between the WHY gene members in Glycine max and Arabidopsis thaliana
GmWHY Gene Name	GmWHY Gene ID	AtWHY Gene Name	AtWHY Gene ID	Ka	Ks	Ka/Ks	Selection Pressure
GmWHY1	Glyma.01G043000.1.Wm82.a2.v1	AtWHY1	AT1G14410.1.TAIR10	0.340392	2.48369	0.137051	Purifying selection
GmWHY1	Glyma.01G043000.1.Wm82.a2.v1	AtWHY3	AT2G02740.1.TAIR10	0.382194	4.19263	0.0911584	Purifying selection
GmWHY5	Glyma.08G297200.1.Wm82.a2.v1	AtWHY1	AT1G14410.1.TAIR10	0.23051	2.14912	0.107258	Purifying selection
GmWHY5	Glyma.08G297200.1.Wm82.a2.v1	AtWHY3	AT2G02740.1.TAIR10	0.253929	2.48272	0.102279	Purifying selection
GmWHY6	Glyma.18G124800.1.Wm82.a2.v1	AtWHY1	AT1G14410.1.TAIR10	0.267374	3.56234	0.0750558	Purifying selection
GmWHY6	Glyma.18G124800.1.Wm82.a2.v1	AtWHY3	AT2G02740.1.TAIR10	0.270606	1.96315	0.137842	Purifying selection

## Sheet: Table S7
Table S7 One-to-one orthologous relationships between the WHY gene members in Glycine max and Glycine soja
GmWHY Gene Name	GmWHY Gene ID	GsWHY Gene Name	GsWHY Gene ID	Ka	Ks	Ka/Ks	Selection Pressure
GmWHY1	Glyma.01G043000.1.Wm82.a2.v1	GsWHY1	GlysoPI483463.01G039500.1.v1.1	0	0	NaN	NaN
GmWHY1	Glyma.01G043000.1.Wm82.a2.v1	GsWHY5	GlysoPI483463.08G262300.1.v1.1	0.317216	0.704917	0.450005	Purifying selection
GmWHY1	Glyma.01G043000.1.Wm82.a2.v1	GsWHY6	GlysoPI483463.18G100200.1.v1.1	0.274694	0.609735	0.450514	Purifying selection
GmWHY2	Glyma.02G019900.1.Wm82.a2.v1	GsWHY2	GlysoPI483463.02G018300.1.v1.1	0	0	NaN	NaN
GmWHY4	Glyma.03G252100.1.Wm82.a2.v1	GsWHY4	GlysoPI483463.03G210100.1.v1.1	0	0	NaN	NaN
GmWHY4	Glyma.03G252100.1.Wm82.a2.v1	GsWHY7	GlysoPI483463.19G206800.1.v1.1	0.0342156	0.0822742	0.415873	Purifying selection
GmWHY5	Glyma.08G297200.1.Wm82.a2.v1	GsWHY1	GlysoPI483463.01G039500.1.v1.1	0.317216	0.704917	0.450005	Purifying selection
GmWHY5	Glyma.08G297200.1.Wm82.a2.v1	GsWHY5	GlysoPI483463.08G262300.1.v1.1	0	0	NaN	NaN
GmWHY5	Glyma.08G297200.1.Wm82.a2.v1	GsWHY6	GlysoPI483463.18G100200.1.v1.1	0.0252549	0.116903	0.216033	Purifying selection
GmWHY6	Glyma.18G124800.1.Wm82.a2.v1	GsWHY1	GlysoPI483463.01G039500.1.v1.1	0.340091	0.819918	0.414786	Purifying selection
GmWHY6	Glyma.18G124800.1.Wm82.a2.v1	GsWHY5	GlysoPI483463.08G262300.1.v1.1	0.0265689	0.124622	0.213196	NaN
GmWHY6	Glyma.18G124800.1.Wm82.a2.v1	GsWHY6	GlysoPI483463.18G100200.1.v1.1	0.00680497	0.00294118	2.31369	Positive selection
GmWHY7	Glyma.19G249500.1.Wm82.a2.v1	GsWHY4	GlysoPI483463.03G210100.1.v1.1	0.036163	0.0822742	0.439543	Purifying selection
GmWHY7	Glyma.19G249500.1.Wm82.a2.v1	GsWHY7	GlysoPI483463.19G206800.1.v1.1	0.00185759	0	NaN	NaN

## Sheet: Table S8
Table S8 Analyses the motifs in GmWHY from the MEME website
Motif	E-value	Sites	Width	Best possible match
1	1e-107	6	50	VGERKYDWNKKQVFSLSVSEMGSLITLGARDSYEFFHDPVKLKSBEGKVR
2	1.3e-86	6	49	PPRVYVGYSVYKGKAALTLTPRPPEFEPLDSGAYKVSKEGYVLLQFAPS
3	8.4e-88	6	50	NLEGIQESISLPVTRAELAVLRSLFNFIMPYLLGWNAFGNSIKPEVYSQV
4	4.7e-28	5	21	VLKVEPLLDATGHLFSLSVQK
5	2.1e-20	4	13	TNPRYGADNEWNR
6	7e-14	4	33	FTFSKSFSLRCRHPDLFDPKPFPPLPRPPPPAE
7	8.5e-05	2	29	MAQIQSITLKHLSLPTHTFVPPKFKIPLN
8	0.018	2	32	MFKLSRMFPLTSPSRHRLLEVLSSRKVEVGDR
9	0.1	4	12	SLSJKPHPNGPF
10	0.21	2	15	AGISTATNNYAAKGH

## Sheet: Table S9
Table S9 The motifs in GmWHY proteins
Gene ID	Gene Name	Chromosome	DBM	WHIRLY	C	pNLS	pCBM	pAD
Glyma.01G043000	GmWHY1	1	-	82-222	-	-	-	241-263
Glyma.02G019900	GmWHY2	2	-	82-221	-	166-174	-	240-262
Glyma.02G020400	GmWHY3	2	-	25-85	-	-	-	104-126
Glyma.03G252100	GmWHY4	3	-	69-202	141	-	208-215	221-242
Glyma.08G297200	GmWHY5	8	96-101	94-229	-	174-187	-	248-269
Glyma.18G124800	GmWHY6	18	93-98	91-226	-	171-184	-	-
Glyma.19G249500	GmWHY7	19		62-195	134	-	201-208	214-235

## Sheet: Table S10
Table S10 Cis-element analyses of the GmWHY gene promoter regions
Gene Name	Gene ID	Starting postion (bp)	Ending postion (bp)	Predicted Cis-element
GmWHY1	Glyma.01G043000	1098	1118	low-temperature responsiveness
GmWHY1	Glyma.01G043000	1430	1450	salicylic acid responsiveness
GmWHY1	Glyma.01G043000	602	622	the abscisic acid responsiveness
GmWHY1	Glyma.01G043000	603	623	the abscisic acid responsiveness
GmWHY1	Glyma.01G043000	662	682	the abscisic acid responsiveness
GmWHY1	Glyma.01G043000	1091	1111	the abscisic acid responsiveness
GmWHY1	Glyma.01G043000	1093	1113	the abscisic acid responsiveness
GmWHY1	Glyma.01G043000	268	288	the anaerobic induction
GmWHY1	Glyma.01G043000	1927	1947	the anaerobic induction
GmWHY1	Glyma.01G043000	602	622	light responsiveness
GmWHY1	Glyma.01G043000	662	682	light responsiveness
GmWHY1	Glyma.01G043000	1093	1113	light responsiveness
GmWHY1	Glyma.01G043000	602	622	light responsiveness
GmWHY1	Glyma.01G043000	-5	15	zein metabolism regulation
GmWHY1	Glyma.01G043000	385	405	gibberellin-responsive element
GmWHY1	Glyma.01G043000	302	322	light responsive element
GmWHY1	Glyma.01G043000	1055	1075	light responsive element
GmWHY1	Glyma.01G043000	712	732	light responsiveness
GmWHY1	Glyma.01G043000	287	307	MYBHv1 binding site
GmWHY1	Glyma.01G043000	371	391	light responsiveness
GmWHY1	Glyma.01G043000	1110	1130	light responsiveness
GmWHY1	Glyma.01G043000	1544	1564	light responsiveness
GmWHY1	Glyma.01G043000	1712	1732	light responsiveness
GmWHY1	Glyma.01G043000	1845	1865	light responsiveness
GmWHY1	Glyma.01G043000	1686	1706	light responsiveness
GmWHY1	Glyma.01G043000	521	541	light responsiveness
GmWHY1	Glyma.01G043000	1532	1552	light responsiveness
GmWHY2	Glyma.02G019900	372	392	light responsiveness
GmWHY2	Glyma.02G019900	1824	1844	low-temperature responsiveness
GmWHY2	Glyma.02G019900	764	784	the abscisic acid responsiveness
GmWHY2	Glyma.02G019900	773	793	the abscisic acid responsiveness
GmWHY2	Glyma.02G019900	774	794	the abscisic acid responsiveness
GmWHY2	Glyma.02G019900	828	848	the abscisic acid responsiveness
GmWHY2	Glyma.02G019900	1518	1538	the abscisic acid responsiveness
GmWHY2	Glyma.02G019900	1860	1880	the abscisic acid responsiveness
GmWHY2	Glyma.02G019900	1861	1881	the abscisic acid responsiveness
GmWHY2	Glyma.02G019900	1892	1912	the abscisic acid responsiveness
GmWHY2	Glyma.02G019900	1907	1927	the abscisic acid responsiveness
GmWHY2	Glyma.02G019900	1924	1944	the abscisic acid responsiveness
GmWHY2	Glyma.02G019900	1946	1966	the anaerobic induction
GmWHY2	Glyma.02G019900	284	304	auxin-responsive element
GmWHY2	Glyma.02G019900	773	793	light responsiveness
GmWHY2	Glyma.02G019900	1860	1880	light responsiveness
GmWHY2	Glyma.02G019900	764	784	light responsiveness
GmWHY2	Glyma.02G019900	773	793	light responsiveness
GmWHY2	Glyma.02G019900	827	847	light responsiveness
GmWHY2	Glyma.02G019900	1859	1879	light responsiveness
GmWHY2	Glyma.02G019900	1860	1880	light responsiveness
GmWHY2	Glyma.02G019900	1833	1853	the MeJA-responsiveness
GmWHY2	Glyma.02G019900	1833	1853	the MeJA-responsiveness
GmWHY2	Glyma.02G019900	1901	1921	endosperm expression
GmWHY2	Glyma.02G019900	936	956	gibberellin-responsive element
GmWHY2	Glyma.02G019900	325	345	light responsive element
GmWHY2	Glyma.02G019900	1168	1188	light responsive element
GmWHY2	Glyma.02G019900	1895	1915	light responsive element
GmWHY2	Glyma.02G019900	1236	1256	light responsiveness
GmWHY2	Glyma.02G019900	440	460	MYBHv1 binding site
GmWHY2	Glyma.02G019900	846	866	MYBHv1 binding site
GmWHY2	Glyma.02G019900	1041	1061	light responsiveness
GmWHY2	Glyma.02G019900	1106	1126	light responsiveness
GmWHY2	Glyma.02G019900	1567	1587	light responsiveness
GmWHY2	Glyma.02G019900	634	654	light responsiveness
GmWHY2	Glyma.02G019900	554	574	light responsiveness
GmWHY2	Glyma.02G019900	579	599	light responsiveness
GmWHY2	Glyma.02G019900	410	430	light responsiveness
GmWHY2	Glyma.02G019900	1158	1178	light responsiveness
GmWHY3	Glyma.02G020400	1334	1354	the abscisic acid responsiveness
GmWHY3	Glyma.02G020400	1610	1630	the anaerobic induction
GmWHY3	Glyma.02G020400	1333	1353	light responsiveness
GmWHY3	Glyma.02G020400	510	530	light responsiveness
GmWHY3	Glyma.02G020400	983	1003	light responsiveness
GmWHY3	Glyma.02G020400	1824	1844	meristem expression
GmWHY3	Glyma.02G020400	1844	1864	meristem expression
GmWHY3	Glyma.02G020400	1306	1326	gibberellin-responsive element
GmWHY3	Glyma.02G020400	203	223	drought-inducibility
GmWHY3	Glyma.02G020400	1054	1074	drought-inducibility
GmWHY3	Glyma.02G020400	1102	1122	MYBHv1 binding site
GmWHY3	Glyma.02G020400	514	534	light responsiveness
GmWHY3	Glyma.02G020400	596	616	light responsiveness
GmWHY3	Glyma.02G020400	630	650	light responsiveness
GmWHY3	Glyma.02G020400	494	514	light responsiveness
GmWHY3	Glyma.02G020400	878	898	light responsiveness
GmWHY3	Glyma.02G020400	1091	1111	light responsiveness
GmWHY3	Glyma.02G020400	1975	1995	light responsiveness
GmWHY3	Glyma.02G020400	879	899	light responsiveness
GmWHY3	Glyma.02G020400	880	900	light responsiveness
GmWHY3	Glyma.02G020400	926	946	light responsiveness
GmWHY3	Glyma.02G020400	1976	1996	light responsiveness
GmWHY3	Glyma.02G020400	1977	1997	light responsiveness
GmWHY3	Glyma.02G020400	816	836	wound-responsive element
GmWHY3	Glyma.02G020400	1913	1933	wound-responsive element
GmWHY4	Glyma.03G252100	1807	1827	auxin-responsive element
GmWHY4	Glyma.03G252100	1323	1343	the abscisic acid responsiveness
GmWHY4	Glyma.03G252100	527	547	the anaerobic induction
GmWHY4	Glyma.03G252100	1562	1582	the anaerobic induction
GmWHY4	Glyma.03G252100	1586	1606	the anaerobic induction
GmWHY4	Glyma.03G252100	1613	1633	circadian control
GmWHY4	Glyma.03G252100	729	749	light responsiveness
GmWHY4	Glyma.03G252100	1323	1343	light responsiveness
GmWHY4	Glyma.03G252100	654	674	the MeJA-responsiveness
GmWHY4	Glyma.03G252100	698	718	the MeJA-responsiveness
GmWHY4	Glyma.03G252100	1325	1345	the MeJA-responsiveness
GmWHY4	Glyma.03G252100	1935	1955	the MeJA-responsiveness
GmWHY4	Glyma.03G252100	654	674	the MeJA-responsiveness
GmWHY4	Glyma.03G252100	698	718	the MeJA-responsiveness
GmWHY4	Glyma.03G252100	1325	1345	the MeJA-responsiveness
GmWHY4	Glyma.03G252100	1935	1955	the MeJA-responsiveness
GmWHY4	Glyma.03G252100	696	716	zein metabolism regulation
GmWHY4	Glyma.03G252100	287	307	endosperm expression
GmWHY4	Glyma.03G252100	1102	1122	endosperm expression
GmWHY4	Glyma.03G252100	152	172	gibberellin-responsive element
GmWHY4	Glyma.03G252100	1472	1492	light responsive element
GmWHY4	Glyma.03G252100	627	647	drought-inducibility
GmWHY4	Glyma.03G252100	276	296	MYBHv1 binding site
GmWHY4	Glyma.03G252100	1036	1056	light responsiveness
GmWHY4	Glyma.03G252100	303	323	light responsiveness
GmWHY5	Glyma.08G297200	650	670	low-temperature responsiveness
GmWHY5	Glyma.08G297200	721	741	low-temperature responsiveness
GmWHY5	Glyma.08G297200	889	909	salicylic acid responsiveness
GmWHY5	Glyma.08G297200	1965	1985	salicylic acid responsiveness
GmWHY5	Glyma.08G297200	433	453	the abscisic acid responsiveness
GmWHY5	Glyma.08G297200	434	454	the abscisic acid responsiveness
GmWHY5	Glyma.08G297200	583	603	the abscisic acid responsiveness
GmWHY5	Glyma.08G297200	586	606	the abscisic acid responsiveness
GmWHY5	Glyma.08G297200	172	192	the anaerobic induction
GmWHY5	Glyma.08G297200	257	277	the anaerobic induction
GmWHY5	Glyma.08G297200	262	282	the anaerobic induction
GmWHY5	Glyma.08G297200	1851	1871	the anaerobic induction
GmWHY5	Glyma.08G297200	433	453	light responsiveness
GmWHY5	Glyma.08G297200	585	605	light responsiveness
GmWHY5	Glyma.08G297200	433	453	light responsiveness
GmWHY5	Glyma.08G297200	841	861	the MeJA-responsiveness
GmWHY5	Glyma.08G297200	881	901	the MeJA-responsiveness
GmWHY5	Glyma.08G297200	841	861	the MeJA-responsiveness
GmWHY5	Glyma.08G297200	881	901	the MeJA-responsiveness
GmWHY5	Glyma.08G297200	100	120	drought-inducibility
GmWHY5	Glyma.08G297200	1215	1235	light responsiveness
GmWHY5	Glyma.08G297200	1246	1266	light responsiveness
GmWHY5	Glyma.08G297200	1374	1394	light responsiveness
GmWHY5	Glyma.08G297200	121	141	light responsiveness
GmWHY5	Glyma.08G297200	33	53	light responsiveness
GmWHY5	Glyma.08G297200	9	29	light responsiveness
GmWHY5	Glyma.08G297200	225	245	light responsiveness
GmWHY5	Glyma.08G297200	846	866	light responsiveness
GmWHY5	Glyma.08G297200	942	962	light responsiveness
GmWHY5	Glyma.08G297200	1686	1706	light responsiveness
GmWHY6	Glyma.18G124800	1377	1397	low-temperature responsiveness
GmWHY6	Glyma.18G124800	18	38	salicylic acid responsiveness
GmWHY6	Glyma.18G124800	310	330	salicylic acid responsiveness
GmWHY6	Glyma.18G124800	816	836	salicylic acid responsiveness
GmWHY6	Glyma.18G124800	1507	1527	the abscisic acid responsiveness
GmWHY6	Glyma.18G124800	1509	1529	the abscisic acid responsiveness
GmWHY6	Glyma.18G124800	25	45	the anaerobic induction
GmWHY6	Glyma.18G124800	369	389	the anaerobic induction
GmWHY6	Glyma.18G124800	492	512	the anaerobic induction
GmWHY6	Glyma.18G124800	519	539	the anaerobic induction
GmWHY6	Glyma.18G124800	879	899	the anaerobic induction
GmWHY6	Glyma.18G124800	1107	1127	the anaerobic induction
GmWHY6	Glyma.18G124800	388	408	circadian control
GmWHY6	Glyma.18G124800	785	805	light responsiveness
GmWHY6	Glyma.18G124800	1509	1529	light responsiveness
GmWHY6	Glyma.18G124800	675	695	seed-specific regulation
GmWHY6	Glyma.18G124800	984	1004	the MeJA-responsiveness
GmWHY6	Glyma.18G124800	984	1004	the MeJA-responsiveness
GmWHY6	Glyma.18G124800	350	370	light responsive element
GmWHY6	Glyma.18G124800	263	283	drought-inducibility
GmWHY6	Glyma.18G124800	544	564	drought-inducibility
GmWHY6	Glyma.18G124800	1099	1119	drought-inducibility
GmWHY6	Glyma.18G124800	836	856	MYBHv1 binding site
GmWHY6	Glyma.18G124800	448	468	light responsiveness
GmWHY6	Glyma.18G124800	1741	1761	light responsiveness
GmWHY6	Glyma.18G124800	320	340	light responsiveness
GmWHY6	Glyma.18G124800	420	440	light responsiveness
GmWHY6	Glyma.18G124800	1414	1434	light responsiveness
GmWHY7	Glyma.19G249500	1867	1887	auxin-responsive element
GmWHY7	Glyma.19G249500	676	696	cell cycle regulation
GmWHY7	Glyma.19G249500	678	698	cell cycle regulation
GmWHY7	Glyma.19G249500	878	898	defense and stress responsiveness
GmWHY7	Glyma.19G249500	54	74	low-temperature responsiveness
GmWHY7	Glyma.19G249500	710	730	low-temperature responsiveness
GmWHY7	Glyma.19G249500	639	659	the abscisic acid responsiveness
GmWHY7	Glyma.19G249500	1823	1843	the abscisic acid responsiveness
GmWHY7	Glyma.19G249500	1080	1100	the anaerobic induction
GmWHY7	Glyma.19G249500	1087	1107	the anaerobic induction
GmWHY7	Glyma.19G249500	1108	1128	the anaerobic induction
GmWHY7	Glyma.19G249500	685	705	circadian control
GmWHY7	Glyma.19G249500	887	907	circadian control
GmWHY7	Glyma.19G249500	1823	1843	light responsiveness
GmWHY7	Glyma.19G249500	638	658	light responsiveness
GmWHY7	Glyma.19G249500	639	659	light responsiveness
GmWHY7	Glyma.19G249500	548	568	the MeJA-responsiveness
GmWHY7	Glyma.19G249500	1680	1700	the MeJA-responsiveness
GmWHY7	Glyma.19G249500	548	568	the MeJA-responsiveness
GmWHY7	Glyma.19G249500	1680	1700	the MeJA-responsiveness
GmWHY7	Glyma.19G249500	1389	1409	endosperm expression
GmWHY7	Glyma.19G249500	674	694	light responsive element
GmWHY7	Glyma.19G249500	675	695	light responsive element
GmWHY7	Glyma.19G249500	1197	1217	light responsiveness
GmWHY7	Glyma.19G249500	679	699	MYBHv1 binding site
GmWHY7	Glyma.19G249500	833	853	light responsiveness
GmWHY7	Glyma.19G249500	1328	1348	light responsiveness
GmWHY7	Glyma.19G249500	1565	1585	light responsiveness
GmWHY7	Glyma.19G249500	1658	1678	light responsiveness
GmWHY7	Glyma.19G249500	563	583	light responsiveness
GmWHY7	Glyma.19G249500	882	902	light responsiveness
GmWHY7	Glyma.19G249500	868	888	light responsiveness
GmWHY7	Glyma.19G249500	545	565	auxin-responsive element

[truncated: 1 more sheets: Table S11]
